# Supplementary material for: Mutational analysis of human norovirus VP2 elucidates critical molecular interactions for virus assembly
Source: J Virol. 2025 Dec 30;100(2):e01420-25. doi: 10.1128/jvi.01420-25 (PMC12911861; doi:10.1128/jvi.01420-25)
Supplement: Table S1 — Percentage consensus of VP2 residues of top BLASTp cluster of nonredundant VP2 sequences. [file jvi.01420-25-s0003.xlsx]

## Sheet: Sheet1
Supplementary Table 1: Percentage Consensus of VP2 Residues of Top BLASTp Cluster of Non-Redundant VP2 Sequences. The top VP2 cluster included multiple GII viruses and a quality score and homology match greater than 99% with N=1374 Sequences. Column A contains the VP2 position based on alignment, Column B contains the amino acid and Column C contains the percent conservation of the respective res…
Position	Amino Acid	Percentage
1	M	0.9993
2	A	0.9993
3	G	0.9993
4	A	0.9833
5	F	0.9862
6	F	0.9927
7	A	0.9971
8	G	0.9985
9	L	0.9978
10	A	0.9978
11	S	0.9964
12	D	1
13	V	0.9971
14	L	1
15	G	0.8668
16	S	0.9993
17	G	0.9985
18	L	0.9993
19	G	0.992
20	S	0.9993
21	L	1
22	I	0.9971
23	N	0.9672
24	A	0.9985
25	G	1
26	A	0.9993
27	G	0.9993
28	A	0.9818
29	I	0.9993
30	N	0.9971
31	Q	0.9993
32	K	0.9876
33	V	0.6914
34	E	0.6914
35	F	0.992
36	E	0.9971
37	N	1
38	N	1
39	R	0.9934
40	K	0.9971
41	L	1
42	Q	1
43	Q	1
44	A	0.9898
45	S	0.9993
46	F	0.9985
47	Q	0.9884
48	F	0.9985
49	S	0.9978
50	S	0.9985
51	N	0.9803
52	L	0.9934
53	Q	0.9993
54	Q	0.9971
55	A	0.9934
56	S	0.9993
57	F	0.9971
58	Q	0.9978
59	H	1
60	D	1
61	K	0.9964
62	E	0.984
63	M	0.9993
64	L	0.9985
65	Q	0.9949
66	A	0.9767
67	Q	1
68	I	0.9803
69	E	0.9913
70	A	0.9927
71	T	1
72	K	0.9847
73	K	0.8384
74	L	1
75	Q	0.9985
76	Q	0.9964
77	E	0.9527
78	M	0.9825
79	M	0.9942
80	K	0.7147
81	V	0.9825
82	K	0.9942
83	Q	0.984
84	A	0.9905
85	M	0.9163
86	L	0.9993
87	L	0.9993
88	E	0.9985
89	G	1
90	G	0.9993
91	F	0.9985
92	S	0.9862
93	E	0.9905
94	T	0.9862
95	D	0.9978
96	A	1
97	A	0.9833
98	R	1
99	G	1
100	A	0.9964
101	I	0.9643
102	N	0.992
103	A	0.9956
104	P	0.9985
105	M	0.9971
106	T	0.9993
107	K	0.9956
108	A	0.746
109	L	1
110	D	1
111	W	1
112	S	0.9694
113	G	1
114	T	0.9971
115	R	1
116	Y	0.9971
117	W	1
118	A	0.9949
119	P	0.9993
120	D	0.9869
121	A	0.9993
122	R	0.9942
123	T	0.8115
124	T	0.9934
125	T	0.9993
126	Y	0.9876
127	N	0.984
128	A	0.96
129	G	1
130	R	0.8311
131	F	0.9964
132	S	0.9869
133	T	0.968
134	P	0.9884
135	Q	0.9985
136	P	0.952
137	S	0.9629
138	G	0.9512
139	A	0.8392
140	L	0.9476
141	P	0.9629
142	G	0.9876
143	R	0.9956
144	A	0.6194
145	N	0.96
146	L	0.6004
147	R	0.9782
148	D	0.4825
149	A	0.5335
150	V	0.6361
151	P	0.9927
152	A	0.9549
153	R	0.9753
154	G	0.9731
155	S	0.7671
156	S	0.8217
157	S	0.7358
158	K	0.4534
159	S	0.7868
160	S	0.9658
161	N	0.9447
162	S	0.6361
163	S	0.9512
164	T	0.7627
165	A	0.9374
166	T	0.9694
167	S	0.9891
168	V	0.7118
169	Y	0.8675
170	S	0.9825
171	N	0.9847
172	Q	0.9985
173	T	1
174	T	0.3836
175	S	0.9913
176	T	0.9942
177	R	0.9956
178	L	0.9971
179	G	0.9985
180	S	0.9869
181	T	0.9636
182	A	0.9993
183	G	0.9956
184	S	0.9898
185	G	1
186	T	0.9694
187	S	0.7154
188	V	0.9825
189	S	0.9956
190	S	0.9876
191	L	0.7969
192	P	0.9985
193	S	0.9789
194	T	0.9651
195	A	0.9876
196	R	0.9993
197	T	0.9803
198	R	0.992
199	S	0.9869
200	W	0.9978
201	V	0.9767
202	E	0.9964
203	D	0.9898
204	Q	1
205	N	0.6638
206	R	0.9869
207	N	0.9374
208	L	0.9876
209	S	0.9956
210	P	0.9971
211	F	0.9905
212	M	0.9942
213	R	0.9592
214	G	0.9985
215	A	0.992
216	H	0.9505
217	N	0.9876
218	I	0.9709
219	S	0.9949
220	F	0.992
221	V	0.9978
222	T	0.9971
223	P	0.9978
224	P	0.9964
225	S	0.9884
226	S	0.9964
227	R	0.9949
228	S	0.9927
229	S	0.9978
230	S	0.992
231	Q	0.9949
232	G	0.9934
233	T	0.9993
234	V	0.9993
235	S	1
236	T	0.9993
237	V	0.9956
238	P	0.9993
239	K	0.9949
240	E	0.9811
241	V	0.5932
242	L	0.9985
243	D	0.9876
244	S	0.9993
245	W	0.992
246	T	0.9803
247	G	0.9891
248	A	0.9447
249	F	0.9512
250	N	0.952
251	T	0.9491
252	R	0.9156
253	R	0.9323
254	Q	0.9461
255	P	0.9418
256	L	0.9229
257	F	0.9229
258	A	0.9229
259	H	0.917
260	I	0.9061
261	R	0.9061
262	K	0.6266
263	R	0.9076
264	G	0.9127
265	E	0.9127
266	S	0.9156
267	R	0.9134
268	A	0.2351
